# Supplementary material for: Terra and Aqua satellites track tiger mosquito invasion: modelling the potential distribution of Aedes albopictus in north-eastern Italy
Source: Int J Health Geogr. 2011 Aug 3;10:49. doi: 10.1186/1476-072X-10-49 (PMC3170180; doi:10.1186/1476-072X-10-49)
Supplement: Additional file 1 — Aedes albopictus presence/absence data in North-eastern Italy for 2008/2009. Complete data set of Figure 7 showing the relationship between altitude, JanTmean and the current distribution of Aedes albopictus (absence/presence data from traps; altitude from trap elevations). The column meanings are: ID: Identification number; TRAPID: Trap identification code; YEAR: Year of observation; TRAP_TYPE: Trap type; MUNICIPALITY: Municipality of trap position; ADDRESS: Address of trap position; AE_PRESENCE: Ae. albopictus presence or absence; AE_TOTAL_EGGS: Ae. albopictus total number of eggs; HUMPOP2007: Human population; JAN_TMEAN: January mean temperature; ELEVATION: Trap elevation. [file 1476-072X-10-49-S1.CSV]

ID	TRAPID	YEAR	TRAP_TYPE	MUNICIPALITY	ADDRESS	AE_PRESENCE	AE_TOTAL_EGGS	HUMPOP2007	JAN_TMEAN	ELEVATION
1	O-12-2008	2008	OVITRAP	LAGO (DRO)	LAGO BAGATOL (CAPITELLO)	NEGATIVE	0	13	1.062519	175
2	O-15-2008	2008	OVITRAP	DRO	SCULTORE	NEGATIVE	0	9	0.852737	233
3	O-17-2008	2008	OVITRAP	DRO	TROTICOLTURA	NEGATIVE	0	6	0.769315	228
4	O-18-2008	2008	OVITRAP	DRO	ENGIO COSTRUZIONI	NEGATIVE	0	5	0.752225	249
5	O-19-2008	2008	OVITRAP	DRO	SPAGHETTERIA GARDEN(RIST-BAR)	NEGATIVE	0	5	0.757815	245
6	O-20-2008	2008	OVITRAP	DRO	CENTRO URBANO	NEGATIVE	0	34	0.686289	271
7	O-21-2008	2008	OVITRAP	PIETRAMURATA	VIA DEL LAGRO NERO	NEGATIVE	0	54	0.699072	256
8	O-22-2008	2008	OVITRAP	PIETRAMURATA	CAMPING DAINO-RISTORANTE	NEGATIVE	0	54	0.691534	260
9	O-23-2008	2008	OVITRAP	PIETRAMURATA	PIZZA AL TAGLIO	NEGATIVE	0	44	0.688961	253
10	O-24-2008	2008	OVITRAP	PIETRAMURATA	PARCHEGGIO CICLABILE	NEGATIVE	0	51	0.696194	249
11	O-25-2008	2008	OVITRAP	PIETRAMURATA	VIGNETO	NEGATIVE	0	252	0.70671	249
12	O-26-2008	2008	OVITRAP	SARCHE	PARCHEGGIO ORVEA	NEGATIVE	0	345	0.736709	245
13	O-27-2008	2008	OVITRAP	SARCHE	GARDEN CENTER	NEGATIVE	0	345	0.753252	249
14	O-28-2008	2008	OVITRAP	TOBLINO	PARCHEGGIO LUNGO LAGO	NEGATIVE	0	132	0.767906	251
15	O-32-2008	2008	OVITRAP	PADERGNONE	CHIESA NUOVA	NEGATIVE	0	23	0.80636	280
16	O-35-2008	2008	OVITRAP	VEZZANO	MINI-PIAZZA	NEGATIVE	0	276	0.476632	378
17	O-36-2008	2008	OVITRAP	VEZZANO	SCUOLA	NEGATIVE	0	155	0.362833	399
18	O-38-2008	2008	OVITRAP	TRENTO	VIVAIO BRUGNA	NEGATIVE	0	2108	0.836955	190
19	O-39-2008	2008	OVITRAP	TRENTO	BAR INTERPORTO	NEGATIVE	0	915	0.613659	194
20	O-40-2008	2008	OVITRAP	TRENTO	SPINI DI GARDOLO-WHIRLPOOL	NEGATIVE	0	805	0.590753	199
21	O-41-2008	2008	OVITRAP	TRENTO	SPINI DI GARDOLO-DELTADAFOR	NEGATIVE	0	727	0.593401	202
22	O-46-2008	2008	OVITRAP	GARDOLO	PARCHEGGIO PISCINA	NEGATIVE	0	1345	0.644435	197
23	O-47-2008	2008	OVITRAP	GARDOLO	PARCO NUOVO	NEGATIVE	0	1430	0.744431	191
24	O-49-2008	2008	OVITRAP	TRENTO NORD	PARCO EUROSPIN	NEGATIVE	0	788	0.761397	191
25	O-50-2008	2008	OVITRAP	TRENTO NORD	SCUOLA ELEMENTARE SOLTERI	NEGATIVE	0	1890	0.8022	190
26	O-51-2008	2008	OVITRAP	TRENTO CENTRO	PARCO PIAZZA CENTA VIG. FUOCO	NEGATIVE	0	3765	0.797779	217
27	O-60-2008	2008	OVITRAP	TRENTO SUD	CASERMA PIZZOLATO	NEGATIVE	0	3059	0.846007	189
28	O-61-2008	2008	OVITRAP	TRENTO SUD	PARCO VIA MATTEOTTI	NEGATIVE	0	4296	0.839674	196
29	O-64-2008	2008	OVITRAP	MADONNA BIANCA	VIA EDMUND MACH	NEGATIVE	0	851	0.608936	218
30	O-65-2008	2008	OVITRAP	TRENTO SUD	AZIENDA SANITARIA	NEGATIVE	0	1712	0.757905	191
31	O-66-2008	2008	OVITRAP	TRENTO SUD	PALAGHIAIE	NEGATIVE	0	1078	0.765545	190
32	O-67-2008	2008	OVITRAP	TRENTO SUD	MCDONALDS ROTONDA	NEGATIVE	0	310	0.667016	182
33	O-68-2008	2008	OVITRAP	TRENTO SUD	FLORICULTURA FRAT. CORTELLINI	NEGATIVE	0	310	0.511253	217
34	O-69-2008	2008	OVITRAP	TRENTO SUD	CASA PRIVATA-VIGNETO-MELE	NEGATIVE	0	74	0.487882	213
35	O-71-2008	2008	OVITRAP	MATTARELLO	VIA COOPERAZIONE-ROTONDA	NEGATIVE	0	483	0.518309	183
36	O-72-2008	2008	OVITRAP	MATTARELLO	PONTE CICLABILE	NEGATIVE	0	483	0.519577	183
37	O-75-2008	2008	OVITRAP	MATTARELLO	VIGNETO STRADA SINISTRA	NEGATIVE	0	41	0.413381	195
38	O-76-2008	2008	OVITRAP	MATTARELLO	VILLA BERTOLAZZI	NEGATIVE	0	15	0.419694	195
39	O-77-2008	2008	OVITRAP	MATTARELLO	BAR PIZZERIA AL SANTO	NEGATIVE	0	4	0.494346	176
40	O-78-2008	2008	OVITRAP	MATTARELLO	STRADA DOPO CONGIUNZIONE	NEGATIVE	0	4	0.500601	189
41	O-81-2008	2008	OVITRAP	BESENELLO	PARCHEGGIO RISTORANTE POSTA VECCHIA	NEGATIVE	0	276	0.609534	189
42	O-82-2008	2008	OVITRAP	CALLIANO	MARIA MISERICORDIOSA (SVINCOLO)	NEGATIVE	0	320	0.710631	182
43	O-84-2008	2008	OVITRAP	CALLIANO	LOCALITA CASTELPIETRA	NEGATIVE	0	139	0.573013	194
44	O-85-2008	2008	OVITRAP	VOLANO	PRIMA CASA	NEGATIVE	0	152	0.688673	176
45	O-86-2008	2008	OVITRAP	VOLANO	DISTRIBUTORE	NEGATIVE	0	524	0.76552	182
46	O-89-2008	2008	OVITRAP	ROVERETO	PRIMA CASA DESTRA	NEGATIVE	0	313	0.862748	207
47	O-92-2008	2008	OVITRAP	MARCO	PARCHEGGIO MARCO	NEGATIVE	0	309	0.682461	177
48	O-95-2008	2008	OVITRAP	ALA	AUTO BORTOLOTTI	NEGATIVE	0	69	0.643346	165
49	O-96-2008	2008	OVITRAP	ALA	ANTENNA TELEFONI	NEGATIVE	0	154	0.598026	193
50	O-97-2008	2008	OVITRAP	ALA	SERRAVALLE FAM. COOPERATIVA	NEGATIVE	0	237	0.791293	150
51	O-98-2008	2008	OVITRAP	ALA	SERRAVALLE LEONARDO INFISSI	NEGATIVE	0	187	0.860212	146
52	O-99-2008	2008	OVITRAP	ALA	PISTA CICLABILE DOPO VIVAIO	NEGATIVE	0	40	0.900992	148
53	O-100-2008	2008	OVITRAP	ALA	MARANI FERMATA BUS	NEGATIVE	0	26	0.96757	150
54	O-102-2008	2008	OVITRAP	ALA	CORRIERE ROSA TRASPORTI	NEGATIVE	0	562	1.021462	154
55	O-105-2008	2008	OVITRAP	AVIO	GARNI CA' DEL LISSO	NEGATIVE	0	21	1.133824	146
56	O-106-2008	2008	OVITRAP	AVIO	SDRUZZINA FONTANA	NEGATIVE	0	9	1.133477	148
57	O-108-2008	2008	OVITRAP	AVIO	SABBIONARA VIA AL PONTE	NEGATIVE	0	353	1.246894	134
58	O-109-2008	2008	OVITRAP	AVIO	PARCHEGGIO STADIO AVIO	NEGATIVE	0	307	1.241403	140
59	O-52-2008	2008	OVITRAP	TRENTO CENTRO	PARCO PIAZZA DANTE	NEGATIVE	0	5500	0.869048	191
60	O-53-2008	2008	OVITRAP	TRENTO CENTRO	LUNGOADIGE	NEGATIVE	0	2644	0.893734	176
61	O-54-2008	2008	OVITRAP	TRENTO CENTRO	PIAZZA DUOMO	NEGATIVE	0	5816	0.867436	193
62	O-55-2008	2008	OVITRAP	TRENTO CENTRO	PIAZZA GARZETTI	NEGATIVE	0	5816	0.855471	198
63	O-56-2008	2008	OVITRAP	TRENTO CENTRO	PALAZZO GIUSTIZIA	NEGATIVE	0	5816	0.855471	198
64	O-58-2008	2008	OVITRAP	TRENTO CENTRO	VICOLO CRISTOFORO MADRUZZO	NEGATIVE	0	5816	0.864431	194
65	O-63-2008	2008	OVITRAP	MADONNA BIANCA	PARCO GOCCIA D' ORO	NEGATIVE	0	923	0.641856	246
66	O-80-2008	2008	OVITRAP	MATTARELLO	RTERZER	NEGATIVE	0	276	0.568866	187
67	O-111-2008	2008	OVITRAP	AVIO	CHIESA	NEGATIVE	0	307	1.227668	140
68	O-93-2008	2008	OVITRAP	MARCO	CHIESA	NEGATIVE	0	176	0.679204	162
69	O-42-2008	2008	OVITRAP	GARDOLO	VIA BRENNERO	NEGATIVE	0	1060	0.773713	191
70	O-43-2008	2008	OVITRAP	GARDOLO	VIA BRENNERO	NEGATIVE	0	1060	0.773713	191
71	O-44-2008	2008	OVITRAP	CANOVA	VIA PALUDIS	NEGATIVE	0	1430	0.726359	192
72	O-45-2008	2008	OVITRAP	GARDOLO	SVINCOLO GARDOLO	NEGATIVE	0	1345	0.670572	198
73	O-70-2008	2008	OVITRAP	MATTARELLO	CARTELLO MARRONE MATTARELLO	NEGATIVE	0	283	0.47908	197
74	O-74-2008	2008	OVITRAP	MATTARELLO	AUTOMOBILE MORATERI	NEGATIVE	0	232	0.447956	189
75	O-73-2008	2008	OVITRAP	MATTARELLO	VIA NAZIONALE	NEGATIVE	0	462	0.435551	198
76	O-83-2008	2008	OVITRAP	CALLIANO	VIA DELLA LIBERTA 1	NEGATIVE	0	318	0.703534	184
77	O-94-2008	2008	OVITRAP	MARCO	CROCE FUORI MARCO	NEGATIVE	0	176	0.647099	165
78	O-104-2008	2008	OVITRAP	ALA	FINE ALA	NEGATIVE	0	225	1.086933	148
79	O-101-2008	2008	OVITRAP	ALA	FERMATA BUS	NEGATIVE	0	288	0.989225	150
80	O-107-2008	2008	OVITRAP	ALA	STAZIONE AVIO	NEGATIVE	0	204	1.173774	141
81	O-37-2008	2008	OVITRAP	TRENTO	PARCHEGGIO ZUFFO	NEGATIVE	0	2898	0.776423	203
82	O-11-2009	2009	OVITRAP	TRENTO	PIAZZA DANTE	NEGATIVE	0	5500	0.869048	191
83	O-59-2008	2008	OVITRAP	TRENTO CENTRO	CIMITERO	POSITIVE	2	5816	0.871061	189
84	O-1 -2008	2008	OVITRAP	ARCO	VIVAIO (+ 2007)	POSITIVE	14	268	1.652218	92
85	O-2-2008	2008	OVITRAP	ARCO	DISTRIBUTORE (+2007)	POSITIVE	119	38	1.62489	94
86	O-3-2008	2008	OVITRAP	ARCO	VIGNETO (+2007)	POSITIVE	30	10	1.58423	97
87	O-4-2008	2008	OVITRAP	ARCO	RISTORANTE ALLA PERGOLA (+2007)	POSITIVE	5	10	1.534345	100
88	O-5-2008	2008	OVITRAP	CENIGA (DRO)	VIGNETO (+2007)	POSITIVE	5	36	1.5229	103
89	O-6-2008	2008	OVITRAP	CENIGA (DRO)	VIGNETO (+2007)	POSITIVE	8	36	1.443315	117
90	O-7-2008	2008	OVITRAP	DRO	ORTOFRUTTICOLA (+2007)	POSITIVE	8	177	1.380308	122
91	O-8-2008	2008	OVITRAP	DRO	RISTORANTE LA FONTANA (+2007)	POSITIVE	8	349	1.337984	122
92	O-9-2008	2008	OVITRAP	DRO	VIGNETO	POSITIVE	17	349	1.291359	125
93	O-10-2008	2008	OVITRAP	DRO	VIGNETO	POSITIVE	47	70	1.211331	135
94	O-11-2008	2008	OVITRAP	DRO	ESPOSIZIONE PIETRA	POSITIVE	39	15	1.11875	165
95	O-13-2008	2008	OVITRAP	LAGO (DRO)	DISTRIBUTORE	POSITIVE	33	13	1.039952	179
96	O-16-2008	2008	OVITRAP	DRO	PARCHEGGIO PARETI ZEBRATE	POSITIVE	132	7	0.803967	232
97	O-29-2008	2008	OVITRAP	TOBLINO	FERMATA BUS	POSITIVE	334	2	0.8634	245
98	O-62-2008	2008	OVITRAP	CLARINA	PARCHEGGIO SCUOLA CLARINA	POSITIVE	9	2736	0.814785	196
99	O-88-2008	2008	OVITRAP	VOLANO	PIZZERIA ALLE PALME	POSITIVE	22	402	0.884367	192
100	O-90-2008	2008	OVITRAP	ROVERETO	PIAZZALE DOPO SANTOZ	POSITIVE	225	255	0.62544	204
101	O-91-2008	2008	OVITRAP	MARCO	BIOTOPO LAGHETTO MARCO	POSITIVE	216	195	0.727694	178
102	O-57-2008	2008	OVITRAP	TRENTO CENTRO	CENTRO S. CHIARA	POSITIVE	36	5816	0.854914	197
103	BG-214-2009	2009	ADULT_TRAP	NAGO-TORBOLE	LOCALITA FOCE SARCA	POSITIVE		462	1.938915	66
104	BG-219-2009	2009	ADULT_TRAP	ARCO	VIA NARZELLE	POSITIVE		324	1.770117	76
105	BG-226-2009	2009	ADULT_TRAP	RIVA DEL GARDA	VIA DELLE GINESTRE	POSITIVE		1684	1.71206	92
106	BG-229-2009	2009	ADULT_TRAP	RIVA DEL GARDA	VIALE UMBERTO CATTONI	POSITIVE		1712	1.829611	75
107	BG-232-2009	2009	ADULT_TRAP+OVITRAP	RIVA DEL GARDA	VARONE	POSITIVE	41	1122	1.677212	102
108	BG-242-2009	2009	ADULT_TRAP+OVITRAP	ARCO	CAMPO SPORTIVO	POSITIVE	635	953	1.692457	87
109	BG-257-2009	2009	ADULT_TRAP+OVITRAP	RIVA DEL GARDA	CASA DI RIPOSO	POSITIVE	867	1567	1.743536	78
110	BG-248-2009	2009	ADULT_TRAP+OVITRAP	ARCO	PRABI	POSITIVE	1637	268	1.672326	92
111	BG-276-2009	2009	ADULT_TRAP+OVITRAP	ARCO	MASSONE	POSITIVE	1018	268	1.596148	101
112	BG-288-2009	2009	ADULT_TRAP+OVITRAP	RIVA DEL GARDA	PARCO DELLA PACE	POSITIVE	1523	1567	1.7528	79
113	BG-291-2009	2009	ADULT_TRAP+OVITRAP	ARCO	SANTUARIO DELLE GRAZIE	POSITIVE	759	432	1.753611	84
114	BG-298-2009	2009	ADULT_TRAP	RIVA DEL GARDA	VIA HERMANN SUDERMANN	POSITIVE		1062	1.847628	75
115	BG-310-2009	2009	ADULT_TRAP	ARCO	VIA DONATORI DI SANGUE	POSITIVE		869	1.76792	85
116	BG-315-2009	2009	ADULT_TRAP+OVITRAP	ARCO	VIGNE	POSITIVE	320	927	1.773991	85
117	BG-339-2009	2009	ADULT_TRAP	RIVA DEL GARDA	VIALE SAN FRANCESCO	POSITIVE		1567	1.812959	67
118	BG-349-2009	2009	ADULT_TRAP	RIVA DEL GARDA	VIA ROVIGO	POSITIVE		568	1.831602	73
119	BG-351-2009	2009	ADULT_TRAP	RIVA DEL GARDA	VIA GREZ	POSITIVE		1544	1.786403	77
120	BG-383-2009	2009	ADULT_TRAP	ARCO	VIA SANT'ISIDORO	POSITIVE		554	1.778201	78
121	BG-810-2009	2009	ADULT_TRAP	VIA DELLA SEGA	RIVA DEL GARDA	POSITIVE		485	1.577594	123
122	BG-371-2009	2009	ADULT_TRAP+OVITRAP	ARCO	BOLOGNANO	POSITIVE	1159	335	1.425465	125
123	O-3-2009	2009	OVITRAP	TRENTO	VIA DIETRO LE MURA	POSITIVE	691	5816	0.855471	198
124	O-4-2009	2009	OVITRAP	TRENTO	VIA BARBACOVI	POSITIVE	53	5816	0.840885	202
125	O-5-2009	2009	OVITRAP	TRENTO	PIAZZA VENEZIA	POSITIVE	222	3148	0.831785	205
126	O-7-2009	2009	OVITRAP	TRENTO	VIA SAN MARCO (PARCO	POSITIVE	228	2425	0.809487	216
127	O-14-2009	2009	OVITRAP	TRENTO	PIAZZATTA 2 SETTEMBR	POSITIVE	43	5816	0.876887	185
128	O-19-2009	2009	OVITRAP	TRENTO	CIMITERO DI TRENTO	POSITIVE	146	5816	0.871061	189
129	O-20-2009	2009	OVITRAP	TRENTO	VIA CRISTOFORO MADRU	POSITIVE	8	5816	0.864431	194
130	O-23-2009	2009	OVITRAP	TRENTO	VIA ENDRICI	POSITIVE	631	4296	0.858811	194
131	O-45-2009	2009	OVITRAP	TRENTO	CORSO 3 NOVEMBRE	POSITIVE	41	4296	0.850087	197
132	O-42-2009	2009	OVITRAP	TRENTO	CORSO 3 NOV ANGOLO V	POSITIVE	990	3557	0.83219	201
133	O-46-2009	2009	OVITRAP	TRENTO	PARCO PONTE CAVALLEG	POSITIVE	81	3557	0.825715	202
134	O-40-2009	2009	OVITRAP	TRENTO	VIALE ROVERETO	POSITIVE	36	3557	0.812248	206
135	O-57-2009	2009	OVITRAP	TRENTO	VIA NEPOMUCENO BOLOG	POSITIVE	128	3557	0.812248	206
136	O-39-2009	2009	OVITRAP	TRENTO	VIA MILANO ANGOLO VI	POSITIVE	480	3148	0.797303	213
137	O-41-2009	2009	OVITRAP	TRENTO	VIA MILANO	POSITIVE	3	3557	0.827326	202
138	O-43-2009	2009	OVITRAP	TRENTO	VIA MALFATTI	POSITIVE	307	3557	0.83865	200
139	O-27-2009	2009	OVITRAP	TRENTO	PARCO SANTA CHIARA	POSITIVE	806	5816	0.854914	197
140	O-24-2009	2009	OVITRAP	TRENTO	VIA SANTA CROCE	POSITIVE	810	5816	0.854914	197
141	O-38-2009	2009	OVITRAP	TRENTO	VIA DEI MOLINI	POSITIVE	480	3148	0.818801	208
142	O-48-2009	2009	OVITRAP	TRENTO	PARCO DEL SALè	POSITIVE	391	2736	0.813834	200
143	O-54-2009	2009	OVITRAP	TRENTO	VIA DEI TIGLI	POSITIVE	376	2736	0.785947	199
144	O-50-2009	2009	OVITRAP	TRENTO	VIA LA CLARINA	POSITIVE	325	2736	0.800174	194
145	O-51-2009	2009	OVITRAP	TRENTO	VIA EINAUDI	POSITIVE	436	2736	0.814785	196
146	O-49-2009	2009	OVITRAP	TRENTO	VIA GRAMSCI	POSITIVE	41	2736	0.805316	196
147	O-52-2009	2009	OVITRAP	TRENTO	VIA GOCCIADORO	POSITIVE	302	3557	0.812362	204
148	O-58-2009	2009	OVITRAP	TRENTO	VIA BOLGHERA	POSITIVE	88	3557	0.812362	204
